# Supplementary material for: Comprehensive profiling of RNA modification-related genes identifies RNA m7G binding protein CBP20 as a therapeutic target for tumor growth inhibition
Source: Exp Mol Med. 2025 Sep 1;57(9):1978–95. doi: 10.1038/s12276-025-01531-z (PMC12508125; doi:10.1038/s12276-025-01531-z)
Supplement: Supplementary file 2 — Supplementary Tables [file 12276_2025_1531_MOESM2_ESM.xlsx]

## Sheet: Supplementary Table 1
Supplementary Table 1. List of RNA modification-related genes.
	Writer	Eraser	Reader
m1A	TRMT6, TRMT10B, TRMT10C, TRMT61A, TRMT61B, BMT2, NML	ALKBH1, ALKBH3, ALKBH7, FTO	YTHDF1-3, YTHDC1
m5C	NSUN1-7, DNMT1, DNMT2, DNMT3A, DNMT3B	ALKBH1, TET1-3	ALYREF, YBX1, FMRP, YTHDF2
m6Am	PCIF1, METTL3, METTL4	FTO	–
m7G	METTL1, RNMT, WDR4, WBSCR22, TRM112, BCDIN3D, MEPCE	TGS1, H29K	eIF4E, CBP20, CBP80
pseudouridine	DKC1, PUS1, PUS3, PUS7, PUS7L, PUS10, TRUB1-2, RPUSD1-4	–	–
uridylaton	TUT1, TUT4, TUT7	–	LSM1-7, DIS3L2
2’-O-Me	CMTR1-2	–	–
ac4C	NAT10	–	–
A-I editing	ADAR1-3	–	–

## Sheet: Supplementary Table 2
Supplementary Table 2. Differentially expressed genes after CBP20 depletion in A549 cells.
Gene	log2FoldChange	padj
RP9P	6.8556	4.39e-06
SULT1A4	6.24234	3.86e-05
XACT	3.819	0.0116529
C8orf44-SGK3	2.94481	0.00111836
TRIM59-IFT80	2.63089	3.45e-05
TNC	2.57806	2.5e-09
THY1	2.26997	7.85e-07
GCOM1	2.19564	0.0136112
COL21A1	2.18325	7.18e-19
CD22	2.16772	0.000792213
CEMIP	1.9634	1.75e-07
PLXNC1	1.90928	0.0117519
LRTOMT	1.85798	0.0024497
NAIPP4	1.75147	0.0165883
DIO2	1.72203	1.42e-25
COL6A3	1.71684	0.0279604
MUC5B	1.69911	5.81e-09
IL7R	1.67894	0.00390985
ADGRE2	1.67365	0.0247544
PCDHB11	1.66954	0.00264841
GFRA2	1.62316	2.43e-08
ZMAT3	1.59445	1.41e-34
BMF	1.56671	2.32e-05
TRPC6	1.56651	6.36e-05
ADGRV1	1.55174	0.00380813
CHSY3	1.5298	0.0346915
USP32P1	1.51495	0.000132174
ZBED6	1.51387	7.65e-05
SIDT1	1.51236	7.38e-06
SNED1	1.51124	0.0473336
SNAP25-AS1	1.51008	0.03168
BSN	1.50686	0.000321152
IGSF10	1.50472	1.73e-11
ADAM19	1.48972	2.23e-55
ZNF365	1.46968	9.19e-05
MMP2	1.46632	1.7e-14
PAG1	1.45824	0.0122977
UGT2B11	1.45778	0.000988712
DNAH10	1.45718	0.0183539
NPIPB15	1.45375	0.0170398
CEACAM1	1.43939	0.00110982
PLXNA2	1.43532	3.45e-06
UGT2B15	1.43198	0.00611076
NT5E	1.4276	1.92e-41
ITGA11	1.42531	1.26e-06
HABP2	1.4051	0.00854271
PKIB	1.40137	1.91e-07
HHIP-AS1	1.3886	0.0340202
CNTNAP3C	1.37517	4.74e-13
SPARC	1.36666	2.31e-33
NID1	1.36162	1.65e-29
TCP11L2	1.32848	7.67e-07
ABCA12	1.29055	7.5e-08
FCGBP	1.28988	2.32e-05
ZNF608	1.28775	7.87e-05
SMAD9	1.28712	0.0496953
COL5A1	1.28479	4.48e-64
CXCL12	1.27174	0.00491421
CDH17	1.26407	1.1e-19
EFNB3	1.2638	0.00122539
RECK	1.25972	6.79e-26
ONECUT2	1.25861	2.2e-13
GLI3	1.25827	0.0272044
GDF7	1.25395	0.00022457
PWAR5	1.24632	0.0047325
FN1	1.24539	5.42e-08
SETBP1	1.23213	0.00213541
CHD5	1.22789	3.7e-06
ARMCX5-GPRASP2	1.22693	0.00666934
H4C8	1.22502	0.00459033
UGT2A3	1.2209	0.00736849
FRMD5	1.21907	6.66e-08
C1QTNF6	1.21813	5.71e-36
TNS1	1.2108	4.51e-11
NOVA2	1.20975	0.00483474
HHIP	1.2006	0.000630585
PXDN	1.19256	0.000237413
ANPEP	1.18393	0.000175556
ITGA2	1.1823	1.54e-24
CD14	1.18006	1.42e-05
PTGER2	1.16757	0.00624443
CCDC144A	1.16706	3.9e-05
FBXW10B	1.16466	2.89e-12
PAPPA	1.16429	5e-21
IGF2R	1.1596	7.94e-33
NPTXR	1.15949	2.31e-34
SHISAL1	1.15921	2.66e-05
PCDHGA1	1.1585	0.000379667
PELI2	1.15752	1.38e-09
LINC02977	1.15535	3.17e-05
ATP8B4	1.15433	0.0165114
BDKRB2	1.15355	1.14e-28
KIAA0319L	1.1468	3.92e-23
VSTM4	1.1466	0.015924
LINC02593	1.14285	6.06e-06
PTCH1	1.1349	2.38e-14
KMO	1.13468	0.0158539
SUSD4	1.13121	0.000524447
DRD1	1.12426	2.12e-12
ADAMTS15	1.11776	2.62e-15
ITGA5	1.11701	8.79e-47
PLEKHH2	1.11687	1.65e-15
EMP1	1.11442	4.55e-07
GALNT5	1.11081	2.12e-06
THRB	1.10987	9.99e-07
SH3PXD2A	1.10808	4.24e-06
SPOCK1	1.10707	1.85e-28
TMEM220	1.10647	0.0343977
SESN3	1.0965	3.18e-08
KIAA1549L	1.09524	2.15e-26
NOG	1.09493	0.0109811
SORL1	1.09443	2.03e-16
ADGRF4	1.09284	1e-15
CACNA1G	1.08711	2.11e-12
NAV2	1.086	2.02e-14
XYLT1	1.08595	3.34e-13
TCF4	1.08324	4.66e-15
HRH1	1.08299	3.17e-12
HERC2P9	1.08163	0.000543056
DNAH1	1.08048	0.00297029
MMP9	1.07782	0.0342086
SFRP1	1.07745	9.67e-36
IGF2	1.07556	0.00153319
DOCK2	1.0732	3.39e-05
EPHA5	1.06705	2.92e-05
CYBRD1	1.06306	2.43e-54
PPARGC1A	1.06189	3.41e-07
ZNF469	1.05771	3.78e-10
CDH6	1.05745	0.01094
LRP1	1.05714	6.59e-10
PODXL	1.04854	5.17e-38
VANGL2	1.04273	2.23e-07
ZSWIM5	1.03702	0.00028619
SMPD1	1.03642	2.08e-12
KLHL4	1.03388	3.54e-22
HIPK2	1.03338	1.02e-05
LSAMP	1.0332	2.51e-06
ANKRD20A5P	1.03203	0.00268693
NFATC2	1.03008	4.11e-07
MYOCD	1.02843	1.38e-10
ANK1	1.02792	0.000467842
MAGI3	1.02614	4.52e-20
GIPR	1.02598	0.0255192
EPHA4	1.02577	2.72e-05
EFR3B	1.02029	1.99e-30
RASSF10	1.0187	1.14e-05
CTNS-AS1	1.01852	0.0391791
CDKL5	1.01582	3.68e-09
CLSTN1	1.01504	1.14e-39
TIMP3	1.01392	0.000669425
ZFHX2	1.01294	0.00230235
FBN1	1.0127	1.02e-07
ST8SIA4	1.01172	1.06e-14
SMG1P5	1.01059	0.000716251
ATOSA	1.00927	2.58e-15
COL4A5	1.00833	1.34e-34
MGAT5B	1.00773	4.23e-25
YRDC	-1.00522	1.88e-14
MESP1	-1.01108	0.00552917
CETN3	-1.01335	1.9e-20
PDZK1IP1	-1.01889	0.00188603
TYMSOS	-1.02352	0.000530207
TXNRD2	-1.0245	5.62e-18
TNFAIP6	-1.02849	0.000777719
ARHGAP8	-1.03054	0.00834714
UBE2S	-1.03101	2.09e-43
DMKN	-1.03328	0.00434293
ENHO	-1.03971	0.0420643
CD27-AS1	-1.05269	0.0384122
FAM53A	-1.05696	0.0446455
CENPK	-1.06165	3.25e-47
SPANXB1	-1.08961	0.023637
RAB12	-1.09264	4.08e-31
MZT1	-1.1033	2.98e-25
CEP20	-1.10569	8.02e-51
PLTP	-1.11122	0.013173
C1orf116	-1.1156	0.0029461
OTUD6B	-1.12598	2.22e-27
THAP7-AS1	-1.13384	0.0215777
PPP2R3B	-1.13628	1.76e-05
CAV2	-1.15666	3.38e-33
VIM-AS1	-1.1699	0.0074825
YPEL1	-1.17154	0.02453
KDM4A-AS1	-1.17321	0.00116315
DPY19L3-DT	-1.17385	0.0383367
MPV17L	-1.18212	3.93e-07
UCP2	-1.19568	3.76e-49
GATM	-1.21892	3.68e-07
HOGA1	-1.22305	2.17e-11
GGCT	-1.22988	4.68e-35
TMEM139	-1.23237	0.0370687
FGFBP3	-1.23332	1.19e-12
H2AC20	-1.25537	0.00422699
DNAJB13	-1.26477	0.0189901
LINC02901	-1.27066	0.00738036
EDN2	-1.2866	2.04e-13
DDX11-AS1	-1.28702	0.00415535
ZNF542P	-1.29243	0.00266085
CXCL5	-1.31234	1.03e-44
DAW1	-1.32377	1.36e-07
GFRA1	-1.35318	1.44e-07
PLAC8	-1.39393	0.00701257
KLRG2	-1.39904	0.0198404
HES7	-1.45399	0.000366349
CATSPER3	-1.47267	0.0363408
KRT222	-1.47373	8.08e-06
IMPA1	-1.49913	5.96e-60
TOX	-1.51163	0.0146503
STX11	-1.52287	4.68e-05
SH2D2A	-1.53022	0.0117791
SAP30	-1.54198	2.38e-30
AMT	-1.56434	0.0231329
TCHH	-1.58911	0.0406676
SAMD12	-1.60103	0.0248754
ZNF525	-1.60704	6.74e-05
RAP1A	-1.81342	1.26e-58
PSAPL1	-1.89998	0.00159556
LRRC26	-1.95168	0.0187969
ANKRD2	-2.00971	1.17e-20
TNNC1	-2.05787	3.35e-05
CCL20	-2.27199	6.35e-05
TINAGL1	-2.28065	0.00416094
NCBP2	-2.30918	1.72e-172
SORD2P	-2.93285	0.0423459
KIAA0408	-9.70808	0.0373201

## Sheet: Supplementary Table 3
Supplementary Table 3. Chemical list mimicking CBP20 depletion estimated by SigCom LINCS.
Perturbagen	Dose	Cell Line	Timepoint	Data Level	z-score (up)	z-score (down)	log p-val (Fisher)	log p-val (avg)	p-value (up)	z-score (sum)	p-value (down)	FDR (up)	FDR (down)	p-value Bonferroni (up)	p-value Bonferroni (down)
purpurogallin	4 uM	MCLF0067SZ	6 h	5	6.08248	3.15224	26.9762	7.11827	1.18786e-09	9.23473	0.00162034	4.1172e-05	0.2487	0.000823439	1
BRD-K52812196	4 uM	A549	24 h	5	5.3554	3.82071	25.1984	9.61679	8.55535e-08	9.17611	0.000133117	0.000350929	0.164186	0.059307	1
BRD-K01448700	10 uM	VCAP	24 h	5	5.02034	3.95432	23.9504	10.1609	5.16621e-07	8.97466	7.67871e-05	0.000850663	0.1561	0.358129	1
oligomycin-a	4 uM	MCLF0067SZ	6 h	5	5.98062	2.89437	25.4939	6.26608	2.23071e-09	8.87499	0.00379932	4.83238e-05	0.293966	0.00154636	1
sirolimus	0.04 uM	PC3	24 h	5	5.49007	3.2378	23.7491	7.41465	4.02751e-08	8.72787	0.00120468	0.000232661	0.233489	0.0279193	1
BRD-K25690923	40 uM	A549	24 h	5	4.94967	3.76532	22.8117	9.38987	7.44531e-07	8.71499	0.000166388	0.00103154	0.169082	0.51612	1
pazopanib	0.37 uM	HT29	24 h	5	5.49329	3.1523	23.471	7.11842	3.95484e-08	8.64558	0.00162006	0.000230383	0.2487	0.0274155	1
enoxacin	0.125 uM	A375	24 h	5	5.81046	2.60961	23.5941	5.39653	6.24976e-09	8.42007	0.00906453	8.84169e-05	0.35172	0.00433243	1
I-BET-762	0.12 uM	MCF10A	24 h	5	4.00039	4.39219	21.065	10.1979	6.32676e-05	8.39258	1.12304e-05	0.0100339	0.123326	1	1
BRD-K92317137	0.74 uM	MCLF130CN	6 h	5	6.36142	2.01983	25.466	3.83043	2.00807e-10	8.38125	0.0434005	2.83512e-05	0.500305	0.000139203	1
tretinoin	40 uM	VCAP	6 h	5	4.64596	3.66026	20.881	8.96577	3.38875e-06	8.30622	0.000252025	0.00229407	0.177948	1	1
FGIN-1-27	4 uM	MCLF130CN	6 h	5	5.00612	3.24629	21.1534	7.444	5.56253e-07	8.25241	0.00116933	0.000890538	0.232453	0.385603	1
axitinib	1.11 uM	MCF7	24 h	5	4.80862	3.34296	20.4909	7.78659	1.52176e-06	8.15158	0.000829012	0.00150696	0.219509	1	1
Y-27632	1.11 uM	HUVEC	24 h	5	5.09856	3.01651	20.8548	6.66187	3.42847e-07	8.11507	0.00255716	0.000723453	0.273105	0.237666	1
BRD-K99423120	10 uM	MCF7	6 h	5	3.97229	4.05756	19.461	9.71426	7.12174e-05	8.02985	4.9614e-05	0.0106251	0.140764	1	1
phenprocoumon	0.03 uM	A549	24 h	5	4.09322	3.92208	19.4046	9.63812	4.25655e-05	8.01529	8.78256e-05	0.00820394	0.160367	1	1
BRD-K45485804	4 uM	A549	24 h	5	4.1297	3.84466	19.2441	9.45172	3.63441e-05	7.97436	0.000120764	0.00758881	0.163642	1	1
triacsin-c	4 uM	MCLF0067SZ	6 h	5	4.7791	3.17195	19.7413	7.18478	1.76301e-06	7.95106	0.00151431	0.00162519	0.244139	1	1
BRD-K67778494	10 uM	HA1E	24 h	5	4.44509	3.50022	19.3151	8.34797	8.79302e-06	7.94531	0.000464962	0.00372487	0.199084	1	1
dalcetrapib	20 uM	MCLF130CN	6 h	5	5.26839	2.61259	20.5088	5.40524	1.37908e-07	7.88098	0.00898585	0.000457416	0.351431	0.0956	1
BRD-K18667663	20 uM	HT29	24 h	5	5.3372	2.52517	20.6335	5.15298	9.4595e-08	7.86237	0.0115642	0.000360228	0.371702	0.0655747	1
ticlopidine	0.25 uM	HELA	24 h	5	5.81531	2.03595	22.0957	3.86909	6.07118e-09	7.85126	0.0417548	8.81245e-05	0.496238	0.00420863	1
norgestrel	0.25 uM	HEK293	24 h	5	5.08521	2.73388	19.8893	5.76675	3.67847e-07	7.81909	0.00625947	0.00074127	0.324789	0.254997	1
sirolimus	0.125 uM	PC3	24 h	5	5.21351	2.58793	20.1396	5.33337	1.85662e-07	7.80144	0.0096554	0.000545355	0.356936	0.128704	1
DL-PDMP	4 uM	MCLF130CN	6 h	5	6.18583	1.61026	23.4326	2.92489	6.20259e-10	7.79609	0.107342	3.76922e-05	0.616208	0.000429973	1
R-428	1.11 uM	MCF7	24 h	5	4.4083	3.38389	18.7147	7.92222	1.04271e-05	7.79219	0.000714768	0.00405366	0.212448	1	1
SJ-172550	4 uM	MCLF126CN	6 h	5	4.23308	3.51892	18.421	8.38515	2.30661e-05	7.752	0.000433397	0.0061279	0.195656	1	1
zonisamide	0.25 uM	HA1E	24 h	5	4.27399	3.46884	18.4162	8.21336	1.92135e-05	7.74283	0.000522806	0.00554038	0.202318	1	1
alimemazine	10 uM	A549	24 h	5	3.42635	4.30674	18.4063	8.06543	0.000611849	7.73309	1.65799e-05	0.0314273	0.123326	1	1
BRD-K29423519	10 uM	HEPG2	24 h	5	4.07437	3.65672	18.2555	8.79926	4.6163e-05	7.73109	0.000255526	0.00854724	0.177948	1	1
BRD-K90497082	20 uM	PC3	24 h	5	4.26291	3.43993	18.2593	8.10816	2.01923e-05	7.70284	0.000581954	0.00566691	0.204678	1	1
purpurogallin	4 uM	MCLF0067SZ	6 h	5	4.49162	3.18312	18.3903	7.21961	7.07484e-06	7.67474	0.0014571	0.00337303	0.241884	1	1
BMS-707035	1.11 uM	A549	24 h	5	4.6411	3.03172	18.5907	6.71086	3.4693e-06	7.67282	0.00243177	0.00233136	0.271096	1	1
wortmannin	10 uM	PC3	6 h	5	4.63442	3.01828	18.5139	6.66643	3.58332e-06	7.6527	0.00254228	0.00236573	0.273105	1	1
2-AG	3.33 uM	MCF7	24 h	5	4.91332	2.73772	19.0098	5.77833	8.96751e-07	7.65104	0.00618685	0.0011326	0.323978	0.621641	1
BRD-K60474343	4 uM	VCAP	24 h	5	3.80999	3.8294	17.8405	8.91946	0.000139018	7.63939	0.000128503	0.0148689	0.164186	1	1
triacsin-c	4 uM	MCLF135CN	6 h	5	4.67601	2.96153	18.53	6.48111	2.92847e-06	7.63754	0.00306128	0.00212128	0.281094	1	1
idalopirdine	0.125 uM	A375	24 h	5	3.95166	3.68341	17.8399	8.77906	7.76437e-05	7.63507	0.000230202	0.0110476	0.177841	1	1
BRD-K51993206	4 uM	A549	24 h	5	6.02148	1.60237	22.3882	2.90889	1.73459e-09	7.62385	0.109073	4.37332e-05	0.618803	0.00120244	1
ketorolac	2.22 uM	HA1E	24 h	5	4.21548	3.39612	17.8871	7.94547	2.49412e-05	7.6116	0.000683586	0.0063588	0.210405	1	1
BRD-A76641868	2.22 uM	A375	24 h	5	3.87128	3.7303	17.6922	8.80616	0.000108308	7.60158	0.000191309	0.0130514	0.175087	1	1
ambroxol	10 uM	PC3	6 h	5	4.41247	3.18302	18.0213	7.21711	1.0228e-05	7.59549	0.00145761	0.0040437	0.241884	1	1
raloxifene	1.11 uM	A549	48 h	5	4.49249	3.09534	18.0948	6.92133	7.04584e-06	7.58784	0.00196598	0.00337222	0.259185	1	1
AZD-7545	4 uM	MCLF135CN	6 h	5	4.9526	2.62528	18.8749	5.44235	7.3339e-07	7.57788	0.00865788	0.00102293	0.348688	0.508397	1
GSK-1059615	0.37 uM	HA1E	24 h	5	3.24586	4.32064	17.82	7.42975	0.0011711	7.56649	1.55695e-05	0.043499	0.123326	1	1
ibrutinib	0.04 uM	HBL1	24 h	5	3.74727	3.80165	17.4763	8.73223	0.000178824	7.54893	0.000143782	0.0168979	0.168585	1	1
MG-132	20 uM	PC3	24 h	5	4.71548	2.81913	18.27	6.02854	2.41428e-06	7.5346	0.00481558	0.00191211	0.30791	1	1
BRD-K38292946	3.33 uM	A375	24 h	5	4.69965	2.82014	18.1956	6.03165	2.6091e-06	7.51979	0.00480044	0.00198919	0.307875	1	1
carbimazole	1.11 uM	HELA	24 h	5	3.00606	4.51231	17.8907	6.62515	0.00264674	7.51837	6.41853e-06	0.0651757	0.12057	1	1
BRD-K75627148	2.5 uM	HUH7	6 h	5	4.67028	2.84495	18.1298	6.10912	3.0113e-06	7.51523	0.00444198	0.00215649	0.304273	1	1
ciclopirox	10 uM	HT29	24 h	5	4.85749	2.64135	18.4378	5.48961	1.19049e-06	7.49883	0.00825775	0.00133614	0.344926	0.825262	1
ceritinib	1.11 uM	PC3	24 h	5	5.9262	1.56735	21.7337	2.83846	3.11087e-09	7.49355	0.117032	6.16461e-05	0.62935	0.0021565	1
taselisib	10 uM	XC.P031	24 h	5	3.62106	3.82945	17.0935	8.46379	0.000293465	7.45051	0.000128477	0.02158	0.164186	1	1
BRD-K59573506	0.74 uM	HELA	24 h	5	4.21062	3.23618	17.2934	7.3882	2.5483e-05	7.4468	0.00121153	0.00640954	0.233489	1	1
PF-04691502	0.37 uM	A375	24 h	5	5.79136	1.65377	21.0978	3.01415	7.00363e-09	7.44512	0.0981747	9.35699e-05	0.603618	0.00485502	1
BRD-K58421169	20 uM	MCF7	24 h	5	4.76421	2.66651	18.0457	5.56408	1.89834e-06	7.43072	0.00766432	0.00169801	0.33991	1	1
PI-103	10 uM	XC.P907	24 h	5	5.15843	2.26897	18.9644	4.45371	2.49486e-07	7.4274	0.0232704	0.000622302	0.435441	0.172948	1
MG-132	10 uM	XC.R10	24 h	5	4.53191	2.89275	17.6167	6.2594	5.85087e-06	7.42466	0.00381894	0.00302906	0.294314	1	1
GDC-0941	2.5 uM	HBL1	24 h	5	4.44583	2.96264	17.4375	6.48281	8.76307e-06	7.40847	0.00305025	0.00372487	0.280741	1	1
sodium-gualenate	0.04 uM	A375	24 h	5	2.94948	4.4545	17.4352	6.44038	0.00318319	7.40398	8.41624e-06	0.0715231	0.123326	1	1
GSK-1059615	3.33 uM	XC.R10	24 h	5	5.71004	1.69323	20.6994	3.09654	1.13279e-08	7.40327	0.0904108	0.000130342	0.592569	0.00785265	1
ZM-447439	10 uM	HA1E	6 h	5	4.53109	2.83424	17.4281	6.07495	5.87358e-06	7.36533	0.00459367	0.00303807	0.305869	1	1
BRD-K98803880	10 uM	HUH7	6 h	5	3.34673	4.0139	16.8341	7.73149	0.000817827	7.36062	5.97532e-05	0.0364445	0.14709	1	1
AC-55649	4 uM	MCLF130CN	6 h	5	4.60301	2.75606	17.5292	5.83369	4.16856e-06	7.35907	0.00585033	0.00252361	0.320242	1	1
BRD-K74951051	4 uM	VCAP	24 h	5	5.14582	2.21176	18.7492	4.30568	2.66841e-07	7.35758	0.0269831	0.000640064	0.449944	0.184978	1
BRD-K80779790	10 uM	A375	24 h	5	4.58036	2.76986	17.4629	5.87584	4.64656e-06	7.35021	0.00560822	0.00267753	0.317584	1	1
MK-2206	3.33 uM	HT29	24 h	5	3.83539	3.50568	16.678	8.144	0.000125411	7.34107	0.000455534	0.0140834	0.19804	1	1
CP-724714	10 uM	MCF10A	6 h	5	5.86274	1.47053	21.1603	2.64918	4.56772e-09	7.33327	0.141418	7.53907e-05	0.658792	0.00316641	1
BML-259	4 uM	MCLF130CN	6 h	5	4.37043	2.95986	17.0805	6.47263	1.24097e-05	7.3303	0.0030779	0.00444579	0.281435	1	1
APO-866	0.08 uM	MCLF135CN	6 h	5	4.06791	3.25458	16.7361	7.43268	4.74613e-05	7.32249	0.00113574	0.00866917	0.231632	1	1
BRD-K27811024	4 uM	A549	24 h	5	5.16342	2.15112	18.6894	4.15197	2.4292e-07	7.31455	0.0314666	0.000616161	0.465346	0.168396	1
BRD-A20239487	320 uM	HPTEC	24 h	5	5.52619	1.77813	19.8178	3.27833	3.28088e-08	7.30432	0.0753822	0.000215737	0.568619	0.0227435	1
BRD-K04887706	10 uM	HCC515	24 h	5	4.88054	2.40662	17.8866	4.82196	1.05945e-06	7.28716	0.0161009	0.00123434	0.399233	0.734429	1
linsidomine	2.22 uM	A375	24 h	5	3.98106	3.3046	16.5444	7.58124	6.86389e-05	7.28567	0.000951223	0.0104347	0.225533	1	1
pifithrin-alpha	4 uM	MCLF123SZ	6 h	5	6.24839	1.03549	22.8017	1.89565	4.16466e-10	7.28387	0.300442	3.26938e-05	0.783096	0.0002887	1
BRD-K51585944	4 uM	A549	24 h	5	6.01457	1.26031	21.7022	2.2655	1.81021e-09	7.27488	0.207557	4.37332e-05	0.71965	0.00125487	1
GDC-834	2.5 uM	HBL1	24 h	5	3.30435	3.97023	16.498	7.57726	0.000952093	7.27458	7.18339e-05	0.0393892	0.153599	1	1
SB-756050	10 uM	JURKAT	24 h	5	3.80923	3.46459	16.4183	8.00052	0.000139447	7.27383	0.000531126	0.0148947	0.202318	1	1
BRD-K85593835	10 uM	A375	24 h	5	3.93637	3.33437	16.4639	7.66512	8.27584e-05	7.27074	0.000855045	0.0113558	0.220674	1	1
SB-225002	0.74 uM	MCLF135CN	6 h	5	5.36973	1.89537	19.2	3.53971	7.90272e-08	7.2651	0.0580433	0.000332017	0.534776	0.0547829	1
BRD-K37846922	10 uM	NEU	24 h	5	3.92362	3.33851	16.4258	7.67384	8.72656e-05	7.26213	0.000842395	0.0116874	0.220311	1	1
KUC111774N	0.66 uM	PC3	24 h	5	4.57203	2.68076	17.1533	5.60616	4.83501e-06	7.2528	0.0073455	0.00273595	0.336624	1	1
dipyridamole	2.22 uM	MCF7	24 h	5	5.76819	1.48342	20.62	2.67391	8.03704e-09	7.25161	0.137963	9.77438e-05	0.654599	0.0055714	1
MK-1775	0.12 uM	MCLF054CN	6 h	5	4.50849	2.7406	17.0324	5.78617	6.5351e-06	7.24909	0.00613288	0.00322207	0.323631	1	1
lasalocid	10 uM	A549	24 h	5	6.23501	1.0127	22.681	1.86045	4.53633e-10	7.24771	0.311205	3.26938e-05	0.789268	0.000314465	1
AZD-2014	3.33 uM	MCF10A	24 h	5	4.42523	2.81175	16.8623	6.00413	9.64215e-06	7.23698	0.00492742	0.00389895	0.309091	1	1
BI-2536	0.08 uM	MCLF130CN	6 h	5	5.38455	1.84847	19.1763	3.43371	7.27899e-08	7.23302	0.0645337	0.000320955	0.548373	0.0504591	1
BRD-A42966393	4 uM	MCLF123SZ	6 h	5	4.1567	3.07013	16.4873	6.8252	3.23063e-05	7.22683	0.00213981	0.0071815	0.263979	1	1
BRD-K02258558	4 uM	A549	24 h	5	3.94673	3.27418	16.2924	7.4707	7.92615e-05	7.22091	0.0010598	0.0111293	0.229405	1	1
wortmannin	10 uM	A375	24 h	5	6.10909	1.09486	22.0136	1.98932	1.00589e-09	7.20395	0.273576	3.965e-05	0.766883	0.000697296	1
BRD-A68202111	10 uM	VCAP	24 h	5	5.09599	2.10124	18.2073	4.028	3.47525e-07	7.19723	0.0356194	0.000723453	0.479055	0.24091	1
arbutin	0.03 uM	HA1E	24 h	5	3.14183	4.05235	16.2785	7.05288	0.0016791	7.19418	5.07309e-05	0.0520051	0.140764	1	1
docetaxel	4 uM	HUH7	72 h	5	3.9926	3.19545	16.2092	7.22135	6.53821e-05	7.18805	0.00139625	0.0102058	0.239207	1	1
BRD-A79545933	100 uM	HPTEC	6 h	5	5.44769	1.73543	19.2815	3.18611	5.11478e-08	7.18312	0.0826646	0.00026582	0.580889	0.0354564	1
BRD-A12083771	10 uM	HCC515	6 h	5	3.63946	3.52877	15.9861	7.97073	0.000273278	7.16823	0.000417577	0.0208313	0.194404	1	1
dichloroacetic-acid	10 uM	MCF7	6 h	5	4.17564	2.99251	16.3132	6.57242	2.97335e-05	7.16814	0.0027671	0.00689354	0.276031	1	1
MG-132	20 uM	A375	24 h	5	3.81959	3.34811	16.0336	7.65486	0.000133722	7.1677	0.000813747	0.01455	0.218639	1	1
TWS-119	0.37 uM	MDAMB231	3 h	5	4.52511	2.63109	16.7831	5.45881	6.04214e-06	7.1562	0.00851122	0.0030685	0.347474	1	1
BRD-K89383912	10 uM	PC3	6 h	5	4.97179	2.17927	17.7541	4.22289	6.64409e-07	7.15105	0.0293117	0.000967602	0.457972	0.460578	1
MK-2206	0.66 uM	HME1	3 h	5	4.42554	2.72372	16.5937	5.73452	9.6283e-06	7.14926	0.00645525	0.00389895	0.326621	1	1
